# Supplementary material for: First-line infertility treatment in normal or subnormal sperm: Interest of a simplified pre-IMSI test
Source: PLoS One. 2024 Jul 15;19(7):e0307080. doi: 10.1371/journal.pone.0307080 (PMC11249273; doi:10.1371/journal.pone.0307080)
Supplement: S1 Data — (XLSX) [file pone.0307080.s001.xlsx]

## Sheet: PIT data
INCLUDED PATIENTS	CATEGORIETPI	MOYENNETPI	DELAITPI	ETIOIDIOPATHIQUE	ETIOOATS	ETIOTERATO	ETIOMASCULINE	ETIOVARICOCELE	ETIOAGEFEM	ETIOIOP	ETIOTUBAIRE	ETIOENDOMETRIOSE	ETIOOVULATION	ETIOUTERINE	ETIOAUTRE	DELAIINFERTILITE	RAISONTPI1	RAISONTPI2	RAISONTPI3	RAISONTPI4	RAISONTPI5	RAISONTPI6	RAISONTPI7	AGEFEM	AMH	BMIFEM	CONCSPZ	NUMTOTSPZ	MOBPROGSPZ	FTSPZKRUG	FTSPZDAV	NOMBREIA	NOMBRESPZINSEMIA	IA1	IA2	IA3	IA4	IA5	IA6	IA7	FIV1	FIV2	FIV3	FIV4	FIV5	FIV6	ICSI1	ICSI2	ICSI3
1	1	2.66667	0	0	1	0	1	0	0	0	0	0	0	0	0	3.5	1	0	0	0	0	0	0	38.5	2.03	29	11.2	21.1	50	4
2	1	5.75	0	0	0	0	0	0	0	0	0	1	0	0	0	1.5	1	0	0	0	0	0	0	34.5	1.17	22	11.5	33.4	48	7
3	1	2.25	1	0	0	1	1	0	0	0	1	0	0	0	0	6	0	1	0	0	0	0	0	36.5	1.29	24	24.8	90.3	38	1																	1	1
4	1	6.5	0	0	0	1	1	0	0	0	0	0	0	0	0	2.5	0	0	0	0	0	1	0	36	1.98	19	56.6	226.4	58	2		2	16	1	1
5	1	1	2	0	1	0	1	0	0	0	0	0	0	0	0	4.5	0	0	1	0	0	0	0	34	2.74	28	15	55.7	16	0																	1	1
6	1	8	0	1	0	0	0	0	0	0	0	0	0	0	0	2.5	0	0	0	0	0	1	0	31	2.71	20	11.6	61.5	46	9		2	9.5	1	1												3	1	1
7	1	5	0	0	0	1	1	0	0	0	0	0	0	1	1	4	0	1	0	0	0	0	0	28	2.13	34	61.2	270.5	63	0																	1
8	1	1.5	0	0	0	1	1	0	0	0	0	0	0	0	0	6	0	1	0	0	0	0	0	34	2.9	26	127.2	343.4	48	1																	3
9	1	6.75	0	0	1	0	1	0	0	0	0	0	0	0	0	2.5	0	0	0	0	0	1	0	34	2.06	19	11.6	32.5	25	3		3	8.5	1	1	1											1	1
10	1	3.5	0	0	0	1	1	0	0	0	0	0	0	0	0	2	0	0	0	0	0	1	0	32	3.19	24	40	200	41	2		1	9.8	1													1	1
11	1	2.75	0	1	0	0	0	0	0	0	0	0	0	0	0	2	0	0	0	0	0	1	0	27	4.3	23	17.4	57.8	39	3		1	11.8	1													1
12	1	1.83333	2	0	0	1	1	0	0	0	1	0	0	0	0	7	0	1	0	0	0	0	0	33	4.2	22	13.2	64.9	56	1																	1	1
13	1	6.16667	5	0	0	1	1	0	0	0	1	1	0	0	0	10	0	0	1	0	0	0	0	35	5.81	20	84	142.8	63	1																	1	1
14	1	7.5	1	0	0	1	1	0	0	0	1	0	0	0	0	2	0	1	0	0	0	0	0	27	5.24	29	17.6	50.5	60	1
15	1	8	6	1	0	0	0	0	0	0	0	0	0	0	0	4.5	0	1	0	0	0	0	0	31	0.79	19	30	133.8	39	4																	1	5	1
16	1	5.66667	1	0	0	1	1	0	0	1	0	0	0	0	0	5.5	0	1	0	0	0	0	0	37	1.94	24	108.5	596.8	42		15
17	1	3.5	6	0	0	1	1	0	1	0	1	0	0	0	0	5	0	1	0	0	0	0	0	39	1.77	20	41.6	121.1	56	2											1
18	1	2.66667	1	0	1	0	1	0	0	0	0	0	0	0	0	2	0	0	1	0	0	0	0	38	0.54	24	5.6	16.8	29	2																	1
19	1	8	2	0	0	0	0	0	0	0	1	0	0	0	0	2.5	0	1	0	0	0	0	0	32	5.04	24	12	110.4	50	3																	5
20	1	4.75	NA	0	0	1	1	0	1	0	1	0	0	0	0	2.5	0	1	0	0	0	0	0	39	2.71	23	10.1	46.9	63	1											1	1
21	1	3.25	4	0	1	0	1	0	0	0	0	0	0	0	0	NA	0	1	0	0	0	0	0	33	2	20	11.8	11.8	44	0																	1	1
22	1	1.5	3	0	0	1	1	0	0	0	0	0	0	0	0	3	0	0	0	0	0	1	0	29	2.5	26	32	159.7	46	1		3	10	1	1	1
23	1	5	0	0	0	1	1	0	0	0	0	0	0	0	0	2.5	0	1	0	0	0	0	0	28	2.69	24	26	62.4	56	1																	1	1
24	1	6.66667	2	0	0	0	0	1	0	0	0	0	0	0	0	1.5	0	1	0	0	0	0	0	33	2.1	20	59	190.6	42	4		3	NA	1	1	1											1
25	1	7.5	7	0	0	1	1	1	0	0	0	0	0	0	0	3.5	0	1	0	0	0	0	0	38	4.9	28	45	154.8	52	1																	1	1
26	1	4	NA	0	1	0	1	0	0	0	0	0	0	0	0	NA	0	0	1	0	0	0	0	30	5.48	24	4.88	20.5	13		7	1	NA	1							4	4
27	1	2.33333	1	0	1	0	1	0	0	0	0	0	0	0	0	2.5	0	1	0	0	0	0	0	32	1.1	22	5.99	22.1	57	1																	1	1
28	1	1.25	1	0	0	1	1	0	0	0	0	0	0	0	0	2.5	0	1	0	0	0	0	0	32	1.25	18	36.9	110.7	49	1																	1	1	1
29	1	2.5	0	0	0	1	1	0	0	1	0	0	0	1	0	3	0	1	0	0	0	0	0	31	0.55	27	53	164.3	66		11	2	13.9	1	1												1
30	1	5.5	0	0	1	0	1	1	0	0	0	0	0	0	0	6.5	0	0	1	0	0	0	0	34	5.62	21	10.8	24.8	34	3																	2	1
31	1	4	NA	0	0	1	1	0	1	0	0	0	0	0	0	2	0	0	0	0	0	0	1	39	3.87	22	8.5	37.7	47	2																	1
32	1	5.33333	0	0	1	0	1	0	0	0	0	0	1	0	0	2.5	0	1	0	0	0	0	0	33	1.77	24	20	26.8	50	1		3	NA	1	1	1					1						1	1
33	1	6	0	0	0	0	0	0	0	0	0	0	1	0	0	5	0	0	1	0	0	0	0	32	1.26	30	50	90	80		31	1	1.28	1													1
34	1	3.5	0	0	0	1	1	0	0	0	0	0	0	0	0	3.5	0	0	0	0	0	1	0	33	2.95	22	75	348	62		9	3	19	1	4	4											5
35	1	7.33333	NA	1	0	0	0	0	0	0	0	0	0	0	0	3.5	0	0	0	0	0	1	0	33	2.1	21	58.3	266.4	55	5		3	14	1	1	1					1	1	1
36	1	5.75	3	0	0	1	1	0	0	0	0	0	0	0	0	3.5	0	0	0	0	1	0	0	26	1.53	20	19.2	42.4	31	0		1	5.2	1													1	1	1
37	1	6.33333	1	0	0	1	1	0	0	0	0	0	0	0	0	2.5	0	0	0	0	0	1	0	36	1.67	20	60.8	120.2	40		11	3	12.5	1	1	1											1	5
38	1	5.4	6	0	1	0	1	1	0	0	1	0	0	0	0	10.5	0	0	1	0	0	0	0	35	1.39	17	12.8	19.7	31	2																	1
39	1	6.4	3	0	1	0	1	0	0	0	0	0	0	1	0	2	0	0	0	1	0	0	0	32	4.8	21	22.7	26.1	20	0																	1	4	5
40	1	2	0	0	0	1	1	0	0	0	0	0	0	0	0	5	0	1	0	0	0	0	0	25	12.24	32	26	129.7	53	2																	1	4	1
41	2	10	0	0	1	0	1	0	0	0	0	0	1	0	0	3	1	0	0	0	0	0	0	33	NA	22	18	23.4	13	1		1	3.13	1
42	2	12.5	4	0	0	0	0	0	0	0	1	0	0	0	0	2.5	0	1	0	0	0	0	0	36	3.75	20	85	561	37	5																	5
43	2	13	0	0	0	1	1	0	0	0	0	0	0	0	0	4	0	0	0	0	0	1	0	30	1.4	29	26.3	47.3	64		11	3	9.6	1	1	1											5
44	2	9.5	0	0	1	0	1	0	0	0	0	0	0	0	0	1.5	0	1	0	0	0	0	0	24	2.11	27	8.5	29.2	46	0
45	2	11.5	2	0	0	0	0	0	0	0	0	0	1	0	0	2	1	0	0	0	0	0	0	30	9.08	21	59	303.9	51	5											1	1					5
46	2	11	0	0	1	0	1	0	0	0	0	0	0	0	0	2.5	0	0	0	0	0	1	0	36	2.56	21	35.6	145.6	27	5		3	13.6	1	1	1											4	1	1
47	2	12	0	1	0	0	0	0	0	0	0	0	0	0	0	2	0	0	0	0	0	1	0	37	1.56	25	109	839.3	52	4		3	15.13	1	1	1											1
48	2	13	1.5	0	1	0	0	0	1	0	0	1	0	0	0	3.5	1	0	0	0	0	0	0	39	3.6	30	9.4	28.2	26	0											4	1	1				4	1
49	2	8.5	0	0	0	1	1	0	0	0	0	0	1	0	0	1.5	0	0	0	0	0	1	0	32	7.14	22	10	45	45	1		4	10.3	1	1	1	1										5	1
50	2	13	0	0	1	0	1	0	0	0	0	0	0	0	0	4.5	0	1	0	0	0	0	0	23	1.65	23	42	220.1	47	3		3	14.1	1	1	1					1						4
51	2	11.5	0	1	0	0	0	0	0	0	0	0	0	0	0	1.5	0	0	1	0	0	0	0	37	4	28	120	136.8	65	5		2	12.2	1	1						1	4	1				5
52	2	10	0	0	0	1	1	0	0	0	0	0	0	0	0	1	0	0	0	0	0	1	0	28	8.31	20	21	35.1	58	0		2	9.77	1	1												5
53	2	9.66667	1	1	0	0	0	0	0	0	0	0	0	0	0	1	0	1	0	0	0	0	0	30	2.42	18	9.5	36.1	63	8		2	8.83	1	1												5
54	2	10.6667	1	0	1	0	1	0	0	0	0	0	0	0	0	7	0	1	0	0	0	0	0	36	0.76	24	1.8	4.3	16		29		NA
55	2	13	3	0	0	0	0	0	0	0	0	0	1	0	0	4	0	0	0	0	0	1	0	32	21.2	24	25.2	126.5	56	6		4	13.2	1	1	4	4				5	4
56	2	11	0	0	0	1	1	0	0	0	0	0	1	0	0	3	1	0	0	0	0	0	0	35	1.36	19	12.8	55.3	34	2																	1	1	1
57	2	13	0	0	1	0	1	0	0	0	0	0	0	0	0	2	0	0	0	0	0	1	0	32	3.01	27	11.25	19.5	53	4		2	3.1	1	1												5
58	2	12.3333	0	0	0	1	1	0	0	0	0	0	0	0	0	3	1	0	0	0	0	0	0	25	1.33	23	33.6	134.4	34	0																	1
59	2	9	0	1	0	0	0	0	0	0	0	0	0	0	0	5	0	1	0	0	0	0	0	36	3	21	10.8	52.5	53	7		3	6.3	1	1	1					1						5
60	2	10.75	3.5	0	1	0	1	0	0	0	0	0	0	0	0	2.5	0	1	0	0	0	0	0	32	3.45	21	4.2	13.7	19	NA																	4	1	1
61	2	13.3333	0	0	0	0	0	0	0	0	0	0	1	0	0	3	0	0	0	0	0	1	0	20	3.53	30	17.6	112.6	32	13		3	8.4	1	1	5
62	2	10.75	12	1	0	0	0	0	0	0	0	0	0	0	0	6	0	0	0	1	0	0	0	30	7.8	28	9.2	47.6	42	4																	1	5
63	2	10.6667	1.5	1	0	0	0	0	0	0	0	0	0	0	0	2.5	0	1	0	0	0	0	0	33	1.66	23	55	162.8	58	5											1						1	1
64	2	13	3	0	0	0	0	0	0	0	0	0	1	0	0	6.5	0	1	0	0	0	0	0	28	4.2	37	79	417.9	75	12		2	15.3	1	1						1	1	1
65	2	9.33333	3	0	1	0	1	0	0	0	0	0	1	0	0	3.5	1	0	0	0	0	0	0	26	3.9	32	150	570	14		18																1	5	1
66	2	9.5	0	1	0	0	0	0	0	0	0	0	0	0	0	1.5	0	0	0	0	0	1	0	30	1.3	26	82	202.5	32	3		3	7.4	1	1	1											1	1
67	2	12	1	0	0	1	1	0	0	0	0	1	0	0	0	1.5	0	1	0	0	0	0	0	32	0.8	22	21.1	129.6	35	2											1	1					1
68	2	8.75	0	0	0	0	0	0	0	0	0	0	1	0	0	6.5	0	0	0	0	0	1	0	28	5.5	20	98.3	158.3	59	6		1	14.4	1													3
69	2	10.5	0	0	1	0	1	0	0	0	0	0	0	0	0	4	0	0	1	0	0	0	0	34	5.56	21	9.8	28.3	26	1																	1	1	1
70	2	10.3333	NA	0	1	0	1	0	0	0	0	0	0	0	0	2.5	0	0	0	1	0	0	0	26	3.03	20	9	21.1	20	NA																	1	1	5
71	2	11.25	7	0	1	0	1	0	0	0	0	0	0	0	0	3	0	0	1	0	0	0	0	37	1.21	20	14	30.5	57	0											1						1
72	2	13	3.5	0	0	0	0	0	0	0	0	0	0	1	0	2	0	1	0	0	0	0	0	29	2.1	17	102	437.6	56	13		2	18.4	1	1												3	1
73	2	12	1	1	0	0	0	0	0	0	0	0	0	0	0	4	1	0	0	0	0	0	0	30	1.09	27	18	61.4	66	3
74	2	10	3.5	1	0	0	0	0	0	0	0	0	0	0	0	1.5	0	0	0	0	0	1	0	28	1.44	24	92	342.2	57	4		2	16.8	1	1												1	1
75	2	11.75	4	0	1	0	1	0	0	0	0	0	0	0	0	3	0	0	0	0	0	1	0	32	1.33	27	8	12	62	1		2	15.5	1	1
76	2	12	0	1	0	0	0	0	0	0	0	0	0	0	0	2.5	1	0	0	0	0	0	0	33.5	1.79	21	66.5	174.8	63	4		3	NA	1	1	1					1						4
77	2	9	3	1	0	0	0	0	0	0	0	0	0	0	0	2	0	0	0	0	0	1	0	36	3.1	20	136	387.6	61	15		2	18.6	1	1
78	2	14.1667	0	0	0	0	0	0	0	0	0	1	0	0	0	4.5	1	0	0	0	0	0	0	30	3.4	22	163	627.6	31	4																	5
79	2	15	0	0	0	1	1	0	0	0	0	0	0	0	0	4.5	0	0	1	0	0	0	0	35	4.88	17	52.5	162.2	47	NA		6		1	1	1	1	1	4								4	5
80	2	13.5	0	1	0	0	0	0	0	0	0	0	0	0	0	2	0	0	0	0	0	1	0	36	1.9	26	29	174	74	8		2	15.9	1	1												4	5
81	2	14.6667	0	0	0	0	0	0	0	0	0	0	1	0	0	2	0	0	0	0	0	1	0	25	4.38	22	19.8	109.7	36	12		2	13.6	1	1												1	1
82	2	13.5	3	0	0	1	1	0	0	0	0	0	0	0	0	7	0	0	0	1	0	0	0	37	1.5	21	62	283.3	67	10											1	1	1
83	2	13.5	2	1	0	0	0	0	0	0	0	0	0	0	0	3.5	0	1	0	0	0	0	0	37	4.9	25	120	315.6	54	4											1	4	1	1			1	1
84	2	14.5	1	0	1	0	1	0	0	0	0	0	0	0	0	4.5	0	0	0	0	0	1	0	23	1.99	33	24	85.9	24	1		2	4.9	1	1												4	1	1
85	2	15	8	0	0	1	1	0	0	0	1	0	1	0	0	3	1	0	0	0	0	0	0	25	3.52	22	102	278.5	70	1											1	1	1	1	1	1
86	2	15	0	0	0	1	1	0	0	0	0	0	0	0	0	2	0	0	0	0	0	1	0	38	4.2	22	10.6	65.1	36	2		2	5.61	1	1												4	4
87	2	15.3333	0	0	0	1	1	0	0	0	0	0	1	0	0	2	0	0	1	0	0	0	0	29	17.46	27	23	41.4	22		26										1						4	4
88	2	15	0	0	1	0	1	0	0	0	0	0	0	0	0	1	0	0	1	0	0	0	0	31	3.34	20	4.2	25.9	82	NA																	4	5	1
89	2	15	0	0	0	0	0	0	0	0	1	0	0	0	0	7	0	1	0	0	0	0	0	33	3.7	27	62.5	250	55	9											1	4
90	2	15	0	0	0	1	1	0	0	0	0	0	0	0	0	3	0	0	1	0	0	0	0	31	1.5	30	25	84.8	43	2		2	3	1	1						1	1	1	1	1	1
91	2	14.5	1	0	1	0	1	0	0	0	0	0	0	0	0	3.5	1	0	0	0	0	0	0	32	2.71	18	3.9	10.2	62	NA																	2	1	1
92	2	15	0	1	0	0	1	0	0	0	0	0	0	0	0	2	0	0	0	0	0	1	0	35	3.47	26	102	123.4	53	5		2	6.1	1	1												4	1
93	2	13.5	1	0	0	0	0	0	0	0	1	0	0	0	0	3.5	0	0	1	0	0	0	0	28	2.3	28	32	99.8	42	3											1						1	5
94	2	14	0	0	0	0	0	0	1	0	0	0	0	0	0	2.5	0	0	0	0	0	1	0	39	3.83	33	30.2	60.4	54	3		1	2.4	1													1	4	1
95	2	14.25	1	0	0	1	1	0	0	0	0	0	0	0	0	3.5	0	0	0	0	0	1	0	32	1.96	24	120.9	360.3	45	2		3	13.2	1	1	1											1	1	1
96	2	14.6667	7	0	0	1	1	0	0	0	1	0	0	0	0	1	0	0	1	0	0	0	0	37	1.69	27	32	73.6	31		23										1	1					1
97	2	13.5	0	0	0	1	1	0	0	0	0	0	0	1	0	5	0	0	0	0	0	1	0	37	1.91	20	47.3	189.3	48	2		3	9.2	1	1	4											1
98	2	13.5	0	0	0	1	1	0	1	0	0	0	0	0	0	6	1	0	0	0	0	0	0	39	4.37	19	21	79.2	54	1																	3
99	2	13.8333	0	0	0	1	1	0	0	0	0	0	0	0	1	0.5	0	0	0	0	0	1	0	33	4.93	25	31.8	57.9	42	1		5	9.1	1	1	1	1	5									3
100	3	24.5	NA	0	1	0	1	0	0	1	0	0	0	0	0	NA	0	1	0	0	0	0	0	32.5	0.36	23	5.3	16.96	66	NA		1	NA	1													1	4	1
101	3	34	0	1	0	0	0	0	0	0	0	0	0	0	0	3.5	0	0	0	0	0	1	0	38	2.5	19	55	401.5	45	4		3	8.7	1	1	1											1
102	3	17.5	0	0	0	1	1	0	1	0	1	1	0	0	0	3.5	0	1	0	0	0	0	0	39	0.88	21	50	190	50	10											4	1	1	1			1
103	3	58	0	0	0	0	0	0	0	0	1	1	0	0	0	1.5	0	1	0	0	0	0	0	36	4.19	21	45.5	70.07	68	5											1						5
104	3	21.75	0	0	0	1	1	0	0	0	0	0	0	0	0	4	0	0	0	0	0	1	0	26	3.17	26	78	250.38	60	10		2	12	1	1						3
105	3	33.75	2	0	0	0	0	0	0	0	0	0	0	1	0	5.5	0	0	0	0	0	0	1	25	2.73	19	51	301.41	55	3
106	3	27.3333	0	0	0	0	0	0	0	0	1	0	0	0	0	3.5	0	1	0	0	0	0	0	28	1.91	24	39.2	166.6	60	11											1
107	3	17.5	0	0	0	1	1	0	0	1	0	0	0	0	0	5.5	0	0	0	0	0	1	0	28	0.8	22	6.9	17.319	47	3		3	NA	1	1	1
108	3	27	0	0	0	1	1	0	0	0	1	0	0	0	0	2.5	0	1	0	0	0	0	0	22	7.8	23	167	317.3	43	10											1
109	3	32.5	0	0	0	0	0	0	0	0	0	0	1	0	0	1.5	0	0	0	0	0	1	0	31	5.8	20	84.8	322.24	49	12		2	11.3	1	1						4
110	3	28	3	0	1	0	1	0	0	0	0	0	0	0	0	2	0	0	0	0	0	1	0	35	4.92	27	4.5	13.14	58	NA		3	NA	1	1	1											1	1
111	3	25.5	0	0	0	0	0	0	0	0	0	0	1	0	0	3.5	0	0	0	0	0	1	0	27	5.09	30	73.5	322.665	58	11		2	14.4	1	1												3
112	3	17	0	0	0	0	0	0	0	0	0	1	0	0	0	2	0	0	0	0	0	1	0	38	1.4	17	NA	NA	NA	NA		3	NA	1	1	1											1	1
113	3	17.3333	NA	0	0	0	0	0	0	0	0	0	1	0	0	2.5	0	0	0	0	0	1	0	27	NA	20	55.4	136.838	52	7		2	6	1	1
114	3	17.5	NA	0	0	0	0	0	0	0	0	1	0	0	0	0.5	0	0	0	0	0	0	1	30	1.33	21	47	188	61	7
115	3	26.5	2	1	0	0	0	0	0	0	0	0	0	0	0	4	0	0	0	0	0	1	0	23	6.53	22	38	92.72	69	5		4	10.5	1	1	1	1				3
116	3	23.8333	0	1	0	0	0	0	0	0	0	0	0	0	0	3.5	0	1	0	0	0	0	0	36	1.95	20	200	760	47	14											3	1
117	3	22.5	0	0	1	0	1	0	0	0	0	0	0	0	0	6	0	0	0	0	0	1	0	38	2.26	21	78	475.8	30	2		2	15.9	1	1												1
118	3	44	0	0	0	1	1	0	0	0	0	0	0	0	0	3.5	0	0	0	0	0	1	0	33	7.2	22	19	102.87	46.5	10		3	14.9	1	1	1					1	1
119	3	31.3333	0	1	0	0	0	0	0	0	0	0	0	0	0	2.5	1	0	0	0	0	0	0	34.5	3.7	20	32	90.88	68	7		4	NA	1	1	1	1
120	3	17	0	0	0	0	0	0	0	0	0	1	0	0	0	3	0	1	0	0	0	0	0	33	2	25	46	130.515	46	8											1
121	3	26	3.5	0	1	0	1	0	0	0	0	1	0	0	0	4.5	0	1	0	0	0	0	0	29.5	1.42	20	40	100	30	0																	4
122	3	20	0	0	0	0	0	0	1	0	0	1	0	0	0	4.5	1	0	0	0	0	0	0	39	0.51	24	20.1	108.138	41	3
123	3	19	4	1	0	0	0	0	0	0	0	0	0	0	0	2.5	1	0	0	0	0	0	0	33	1.79	21	66.5	174.895	63	4		3	NA	1	1	1					1						4
124	3	40	4	1	0	0	0	0	0	0	0	0	0	0	0	6.5	0	1	0	0	0	0	0	33	3.64	30	59.9	207.254	67	4											3
125	3	34.25	0	0	1	0	1	0	0	0	0	0	0	0	0	4	1	0	0	0	0	0	0	29	6.5	33	18.2	20	55	8											2	1
126	3	26.5	0	0	0	0	0	0	0	0	0	0	1	0	0	2.5	0	0	0	0	0	1	0	25	1.45	27	32.4	158.8	30		35	2	5.98	1	1						2	1
127	3	38.25	0	1	0	0	0	0	0	0	0	0	0	0	0	4.5	0	0	1	0	0	0	0	38	1.94	26	197.2	404.26	72		43																1	4	1
128	3	32.5	1	0	0	1	0	0	0	0	0	0	0	0	0	5.5	0	0	0	0	0	1	0	27	6.84	16	120	169.2	53	10		2	12	1	1						1	1
129	3	18.75	0	1	0	0	0	0	0	0	0	0	0	0	0	7	0	1	0	0	0	0	0	30	2.5	20	66	231.66	62	4		4	NA	1	1	1	1				1						4
130	3	24.2	0	0	0	0	0	0	0	0	0	1	0	0	0	3	1	0	0	0	0	0	0	34	9.07	25	50.66	108.412	60	3																	1	1
131	3	27	1	0	1	0	1	0	0	0	1	0	0	0	0	3	0	1	0	0	0	0	0	33	2.88	33	16.2	28.998	27	3											1						1	1
132	3	36.25	7	0	0	1	1	0	0	0	0	0	1	0	0	9.5	0	1	0	0	0	0	0	35	1.41	27	24	112.56	43	1																	3	1	1
133	3	28	0	0	0	0	0	0	0	1	0	0	0	0	0	2.5	0	0	0	0	0	1	0	38	0.21	19	59.37	408.47	58	15		3	NA	1	1	1					5
134	3	28	NA	0	0	0	0	0	0	0	0	0	1	0	0	4	0	0	0	0	0	0	1	34	0.99	21	21	44.52	61	6
135	3	35.6667	0	0	1	0	1	0	0	0	0	1	0	1	0	2	0	0	1	0	0	0	0	34	3.87	24	3.32	27.3568	20	4																	1	1	1
136	3	21	3.5	0	0	0	0	0	0	0	1	0	0	0	0	2	0	0	0	0	1	0	0	33	3.36	26	60	254.4	38	4																	1
137	3	31	0	0	0	0	0	0	0	0	1	0	0	0	0	2.5	0	1	0	0	0	0	0	25	5.84	32	147	661.5	68	15											1	1	1	1	1
138	3	17.5	0	0	0	0	0	0	0	1	1	0	0	0	0	9.5	1	0	0	0	0	0	0	34	0.76	21	60.5	393.25	62	6																	1
139	3	42.5	NA	0	0	0	0	0	0	1	0	0	0	0	0	1.5	0	1	0	0	0	0	0	37	0.85	29	102	382.5	69	9
140	3	33	8	0	0	0	0	0	0	0	0	1	0	0	0	7	0	0	1	0	0	0	0	39	1.12	23	19	74.48	58	8											1	1					1
141	3	23.5	0	0	0	0	0	0	0	0	0	0	1	0	0	2.5	1	0	0	0	0	0	0	33	2.84	23	24	68.88	43	5		1	14.15	1													3	1	1
142	3	31.5	4.5	0	0	1	1	0	0	0	0	0	0	0	0	5	0	1	0	0	0	0	0	32	1.33	19	44.6	164.128	61	1		2	9.3	1	1						1
143	3	23.5	0	0	0	1	1	0	0	0	0	0	0	0	0	2	1	0	0	0	0	0	0	32	5.81	18	12	41.88	74	2		3	10.4	1	1	1					1						1	3
144	3	18	3	0	0	0	0	0	0	0	0	0	1	0	0	13.5	1	0	0	0	0	0	0	33	0.93	32	104	351.52	60	4		1	12	1							2
145	3	29	0	1	0	0	0	0	0	0	0	0	0	0	0	4.5	1	0	0	0	0	0	0	34	2.03	26	39.8	298.102	55	3																	1	1
146	3	17.8	0	0	1	0	1	0	0	0	0	0	0	0	0	2	1	0	0	0	0	0	0	29	1.62	21	70	420	23		55	3	13.9	1	1	1											5
147	3	22	0	1	0	0	0	0	0	0	0	0	0	0	0	2	0	0	0	0	0	1	0	26	2.01	18	48	106.08	49	3		5	6	1	1	1	1	1
148	3	21	3	1	0	0	0	0	0	0	0	0	0	0	0	3.5	0	0	1	0	0	0	0	38	7.4	27	77.9	470.52	44	3																	1	1
149	3	33	0	0	1	0	1	0	0	0	0	0	0	0	0	3	0	0	0	0	0	1	0	24	1.58	34	9.4	26.32	35	4		2	5.8	1	1						2
150	3	19	0	1	0	0	0	0	0	0	0	0	0	0	0	3	0	0	0	0	0	1	0	30	4.83	31	44	415.36	62	4		3	13.45	1	1	1					1						5
151	3	25.3333	1	0	0	0	0	0	0	0	0	0	1	0	0	2.5	0	0	0	0	0	1	0	34	3.52	27	64.2	109.14	70	7		2	11.5	1	1						1
152	3	22	0	0	0	0	0	0	0	0	0	0	1	0	0	2	0	1	0	0	0	0	0	30	9.08	21	59	303.85	51	5											1	1					5
153	3	27	0	0	0	1	1	0	0	0	0	0	1	0	0	2	1	0	0	0	0	0	0	30	5.5	20	76	259.16	32	0																	1	1
154	3	16	0	0	0	0	0	0	0	0	0	0	1	0	0	1.5	1	0	0	0	0	0	0	23	10.7	20	62	186	54		26	2	12.4	1	1						5
155	3	17	0	0	1	0	1	0	0	0	0	0	0	0	0	4	0	1	0	0	0	0	0	31	1.75	19	38	226.1	14	3											4	5	1	1
156	3	22	0	0	0	0	0	0	0	0	0	1	0	0	0	1.5	0	0	1	0	0	0	0	30.5	3.01	23	34.2	163.818	34	12		2	13	1	1						1	1					1	1
157	3	18	0	1	0	0	0	0	0	0	0	0	0	0	0	3	0	0	0	0	0	0	1	36	NA	33	125	415	66	5		2	18.1	1	5
158	3	22.3333	2	0	1	0	1	0	0	0	0	0	1	0	0	2	0	0	1	0	0	0	0	33	3.6	25	16	74.4	23	0		1	2.71	1							1						1	4	1
159	3	21.5	0	1	0	0	0	0	0	0	0	0	0	0	0	5.5	1	0	0	0	0	0	0	32	3.03	18	53.3	191.9	38	16											1	5
160	3	29	0	0	1	0	1	0	0	0	0	0	0	1	0	1	0	0	0	0	0	1	0	25	3.3	21	15	28.5	27		49	3	10.2	1	1	1					1
161	3	22.5	3.5	0	1	0	1	0	0	0	0	0	0	0	0	2.5	0	0	0	0	0	1	0	32	5.29	21	72.8	555.464	7	3		2	10.2	1	1						5
162	3	30.5	0	0	1	0	1	0	0	0	0	0	0	0	0	2.5	0	0	0	0	0	1	0	31	2.09	25	51.3	205.2	28	6		3	10.8	1	1	1											5
163	3	46	0	0	0	0	0	0	0	0	0	0	1	0	0	6	0	0	1	0	0	0	0	30	4.13	26	80	184	55		31										4	5	1
164	3	20	0	0	1	0	1	0	0	1	1	0	0	0	0	6	0	0	1	0	0	0	0	26	0.67	18	7	26.04	69	7		1	13.18	1													1	1	1
165	3	39.5	0	0	0	0	0	0	0	0	0	0	1	0	0	3	0	0	0	0	0	1	0	24	6.4	24	79	165.9	39		38	3	12.7	1	1	1											1	4
166	3	19	0	0	0	0	0	0	0	0	0	1	0	0	0	3	0	0	1	0	0	0	0	34	10.9	21	21	51.24	41	7		2	12	1	1						1	1	1				1	5
167	3	17	0	0	0	1	1	0	1	0	0	0	1	0	0	3.5	1	0	0	0	0	0	0	39	1.08	30	14.3	51.5	46		19	2	8.11	1	1												1	1	4
168	3	49.5	2	1	0	0	0	0	0	0	0	0	0	0	0	4	0	0	0	0	0	1	0	29	2.92	29	68.3	232.22	53	9		3	10.8	1	1	1					4	5	1	1	1
169	3	27	4	0	0	0	0	0	0	0	1	0	0	0	0	3	0	0	1	0	0	0	0	37	1.43	21	119	683.06	64	9											1	1	1				1	1
170	3	16.5	0	1	0	0	0	0	0	0	0	0	0	0	0	2	0	0	0	0	0	1	0	34	2.4	21	12.8	64	41	11		3	6.7	1	1	1											1	1
171	3	26	1	0	0	0	0	0	0	0	0	0	1	0	0	3.5	0	0	0	0	0	1	0	25	4.9	32	32	106.56	54	5		5	7.9	1	1	1	1	5
172	3	45.5	5	0	0	0	0	0	0	0	0	1	0	0	0	1.5	0	0	0	0	0	1	0	30	1.3	20	133	579.88	50	4		3	11.7	1	1	1											1
173	3	50.5	2	0	1	0	1	0	0	0	0	0	0	0	0	1.5	0	0	1	0	0	0	0	33	3.6	20	12	69.6	53	9																	4	4	1
174	3	20.5	1	0	1	0	1	0	0	0	0	0	0	0	0	3	0	0	0	0	0	1	0	25	2.25	30	54	243	62	24		2	7.8	1	1												1	1	1
175	3	22	0	0	0	0	0	0	0	7	0	0	0	0	0	2	0	0	0	0	0	1	0	31	0.92	19	28.2	118.7	40		30	3	16.6	1	1	1											1	1
176	3	23.5	1	1	0	0	0	0	0	0	0	0	0	0	0	1.5	0	0	0	0	0	1	0	31	2.46	22	8.5	93.5	45	3		1	5.2	1													1
177	3	20.6667	1	0	0	1	1	0	0	0	0	0	1	0	0	4	0	0	1	0	0	0	0	22	9.2	19	16	42.08	61	2																	1	4	1
178	3	33	0	0	0	1	1	0	0	0	0	0	0	0	0	3	0	0	0	0	0	1	0	26	2.95	26	86	377.54	33		18	6	13.3	1	1	1	1	1	5		5
179	3	21.5	0	0	0	0	0	0	0	0	0	0	1	0	0	1	0	0	0	0	0	1	0	26	17.1	28	NA	NA	64	9		4	8.4	1	1	1	1				2	1	1	1	1
180	3	39.6667	NA	0	1	0	0	0	1	0	0	0	0	0	0	7	0	0	1	0	0	0	0	39	2.05	35	32	105.6	3	34																	1	1	1
181	3	39.3333	3	0	0	1	1	0	0	0	0	0	0	0	0	3.5	0	0	0	0	0	1	0	32	2.38	24	48	264	74		26																1	5
182	3	66.5	0	0	0	1	1	0	0	0	1	0	1	0	0	5	0	0	0	0	0	1	0	38	5.97	35	29.7	201.96	37		13	3	13.7	1	1	1					1	5
183	3	27	0	0	0	0	0	0	0	0	0	1	0	0	0	5	0	0	0	0	0	1	0	29	2.7	23	112	436.8	61	21		3	11.1	1	1	1											5
184	3	44.5	0	0	0	1	1	0	0	0	0	0	1	0	0	3	0	0	0	0	0	1	0	30	NA	33	117	280.8	55		26	3	11.9	1	1	1											4	1
185	3	23	NA	0	0	0	0	0	0	0	0	0	1	0	0	3.5	0	1	0	0	0	0	0	35	6.46	23	28.8	144	42	3		3	10.8	1	1	4											4	1	1
186	3	19.8	4	1	0	0	0	0	0	0	0	0	0	0	0	5.5	0	1	0	0	0	0	0	38	4.1	26	65.6	179.744	49	5											1
187	3	35.5	0	0	0	0	0	0	0	0	0	0	1	0	0	3.5	0	0	0	0	0	1	0	31	5	25	54	169.56	61	12		5	16.3	1	1	1	1	1
188	3	37	1	0	0	0	0	0	1	0	0	0	0	0	0	1.5	0	0	0	0	0	1	0	39	4.65	22	38	123.88	70	8											1	1					1	1	4
189	3	15.5	0	0	0	1	1	0	0	0	0	1	0	0	0	5	1	0	0	0	0	0	0	32	2.8	19	44	236.72	60	3																	1	1	3
190	3	18.5	4	0	1	0	1	0	0	0	0	0	0	0	0	2.5	0	1	0	0	0	0	0	33.5	1.97	23	12.8	27.392	52	6											5						1	1
191	3	33	4	0	0	1	1	1	0	0	0	1	0	0	0	1	0	1	0	0	0	0	0	30	1.3	21	28	112.84	44	10																	1	5	1
192	3	47	2	0	0	1	1	0	0	0	0	0	0	1	0	5.5	0	0	1	0	0	0	0	35.5	3.53	25	102.6	242.136	45	10											4	4	1	1
193	3	35.5	0	0	0	0	0	0	0	0	0	0	1	0	0	3.5	0	0	0	0	0	1	0	30	15.84	19	14	51.8	52		34	3	4.5	1	1	1					1	1					5	1
194	3	26	0	0	0	0	0	0	0	0	0	0	1	0	0	3	0	1	0	0	0	0	0	27	10.94	23	65	170.3	52	7											1	1					1
195	3	28	0	0	0	0	0	0	0	0	1	0	0	1	0	3	0	1	0	0	0	0	0	27	4.1	21	99.8	95.808	67		62										4	5	1	1	1	1
196	3	24.5	6	1	0	0	0	0	0	0	0	0	0	0	0	2.5	0	0	1	0	0	0	0	36	0.83	25	103	115.36	52	4											1	1					1	1	1
197	3	30.5	0	0	0	0	0	0	0	0	0	0	1	0	0	4.5	0	0	0	0	0	1	0	26	12.9	33	34.7	89.526	57	7		4	4.6	1	1	1	4				4	4	1	1			4
198	3	23	2	0	0	0	0	0	0	0	0	1	0	0	0	3	0	0	1	0	0	0	0	34	0.78	20	96	206.4	67	8																	4	5	1
199	3	18.3333	2	1	0	0	0	0	0	0	0	0	0	0	0	2.5	0	0	1	0	0	0	0	32	1.2	31	38	110.58	59	4		1	5.65	1													1	4
200	3	16	3	0	1	0	1	0	0	0	0	0	0	0	0	1.5	0	0	0	0	0	1	0	26	1.18	25	35	226.45	26	4		2	4.75	1	1												1	1	4
201	3	24	0	0	0	0	0	0	0	0	0	0	0	1	0	3	0	0	0	0	0	1	0	34	1.1	24	173	519	49		50	2	13.3	1	1						5	1
202	3	36.5	NA	0	0	0	0	0	0	1	0	0	1	0	0	4	1	0	0	0	0	0	0	34	0.99	21	21	44.52	61	6
203	3	39.5	2	0	0	1	1	0	0	0	0	0	0	1	0	3	0	1	0	0	0	0	0	35	5.46	25	103	451.14	54	0											1						1
204	3	34	1	1	0	0	0	0	0	0	0	0	0	0	0	3	0	1	0	0	0	0	0	26	2.59	28	18	59.4	61	4		3	9	1	1	1					1						1
205	3	30.5	4	0	0	0	0	0	1	0	0	0	0	0	0	2	0	0	1	0	0	0	0	39	1.47	20	160	745.6	58	15		1	18.52	1							1	1	1	1
206	3	32.5	7	0	0	0	0	0	0	0	0	0	1	0	0	14.5	0	0	0	1	0	0	0	37	13.16	26	62	248	51	4											1						1	4
207	3	49.3333	0	0	1	0	1	0	0	0	1	0	0	0	0	NA	1	0	0	0	0	0	0	30	3.71	21	12.6	31.5	26		28										5	4
208	3	31.3333	0	0	0	1	1	0	0	0	0	0	0	0	0	1.5	0	0	0	0	0	1	0	36	3.37	18	19	96.9	40		24	2	8.5	1	1						5
209	3	27.6667	3	0	1	0	1	0	0	0	0	0	1	0	0	7	0	0	0	0	0	1	0	30	13.47	27	55	56.65	26	4		2	7.75	1	1						1						1
210	3	49	5	0	0	1	1	0	0	0	1	0	0	0	0	1.5	0	1	0	0	0	0	0	33	1.16	27	141	493.5	56		22										1	1	1
211	3	16	NA	0	1	0	1	0	0	0	0	0	0	0	0	3.5	0	0	1	0	0	0	0	28.5	6.15	25	20.6	64.272	26	1																	4	4	5
212	3	18.6667	0	0	1	0	1	0	0	0	0	0	1	0	0	3.5	0	0	1	0	0	0	0	29	8.71	21	2	NA	17	NA											4						1	5	4
213	3	20.3333	4	0	0	1	1	0	0	0	0	0	0	0	0	0.5	0	0	0	0	0	1	0	35	5.09	19	24	180	40	1		3	11.8	1	1	1											5
214	3	18.3333	0	0	1	0	1	0	0	0	0	0	0	0	0	4.5	0	1	0	0	0	0	0	33	4.02	30	9.5	70.3	20	4																	1	1	5
215	3	29	0	0	0	0	0	0	0	0	0	0	1	0	0	1.5	0	0	0	0	0	1	0	25	NA	23	15.8	96.38	55	3		2	5.4	1	1												1	5
216	3	33	0	1	0	0	0	0	0	0	0	0	0	0	0	2.5	0	0	0	0	0	1	0	34	5	19	104.3	250.32	66	7		2	19.7	1	1						5
217	3	63.5	0	0	0	0	0	0	1	0	0	0	1	0	0	1.5	0	0	0	1	0	0	0	39	0.6	20	167.4	975.942	59	14											1	1	1	1			4
218	3	19	3	0	0	1	1	0	0	0	0	0	1	0	0	6.5	0	0	0	0	0	1	0	38	0.37	20	19	52.06	48	1
219	3	32	0	0	0	0	0	0	0	0	0	0	1	0	0	2	0	0	0	0	0	1	0	32	1.8	22	58.3	204.05	48		68	3	44.3	1	1	1					1						1
220	3	28	0	1	0	0	0	0	0	0	0	0	0	0	0	1.5	0	0	0	0	0	1	0	36	2.31	22	9.8	86.42	58	5		3	56.3	1	1	1					1	5	1
221	3	28.6667	2	0	1	0	1	0	0	0	0	0	0	0	0	6	0	0	0	1	0	0	0	36	0.6	30	36.6	157.38	28		30										4						1	1
222	3	29.3333	5	0	0	1	1	0	0	0	0	1	0	0	0	4.5	0	0	0	1	0	0	0	33	0.71	21	44	229.68	60	1
223	3	41.3333	0	0	0	0	0	0	0	0	0	1	0	0	0	5	0	0	0	0	0	1	0	24	5	33	32.1	147.66	38	8		2	9.4	1	1						5
224	3	37	0	0	1	0	1	0	0	0	0	0	1	0	0	2.5	0	0	0	0	0	1	0	30	2.05	29	42.6	76.68	23	6		4	14.8	1	1	1	1				1	1					1
225	3	38	3	0	1	0	1	0	0	0	0	0	1	0	0	4	0	1	0	0	0	0	0	38	0.66	20	160	1072	24	1			NA														1
226	3	62	0	0	1	0	1	0	0	0	0	0	0	0	0	3	0	1	0	0	0	0	0	34	2.35	24	1.8	4.986	44	12																	5	4	1
227	3	31.6667	0	0	0	0	0	0	0	0	1	0	0	0	0	2	0	1	0	0	0	0	0	36	3.98	23	68	158.44	47	18											4	4	5	1
228	3	50	0	0	1	0	1	0	0	0	0	0	0	0	0	2	0	0	0	0	0	1	0	32.5	2.5	20	56	123.2	27	23		3	12.1	1	1	1					1	1	5				1	3
229	3	42.5	NA	1	0	0	0	0	0	0	0	0	0	0	0	4	0	0	0	0	0	1	0	36	4.8	30	120	420	50	18		4	13.3	1	1	1	1										1	1	1
230	3	16.6667	4	0	1	0	1	0	0	0	0	0	0	0	0	3	0	0	1	0	0	1	0	29	4.62	20	1.12	9.0272	15	NA																	1	1
231	3	36	NA	0	0	0	0	0	0	0	0	1	0	0	0	3.5	0	1	0	0	0	0	0	27	4.82	25	43.5	282.75	45	6											1
232	3	23.6667	3	0	0	0	0	0	0	0	1	0	0	0	0	4.5	1	0	0	0	0	0	0	32	1.48	22	45	157.5	52	19											1	1	4	1	1		4
233	3	27	5	0	0	0	0	0	1	0	1	0	0	0	0	3.5	0	0	0	1	0	0	0	39	NA	34	115	489.9	46	14											1	1	1	1			4	4	1
234	3	27	4	0	1	0	1	0	0	0	0	0	0	0	0	0.5	0	0	0	1	0	0	0	22	2.41	26	0.28	1.68	15	NA																	1	5	1
235	3	40.75	1	0	1	0	1	0	0	0	0	0	0	0	0	4.5	0	1	0	0	0	0	0	28	4.43	20	10	31.9	22	4																	1
236	3	30	6	0	1	0	1	0	0	0	0	0	0	0	0	3	0	0	0	1	0	0	0	31	1.33	24	14.8	71.04	16	6																	1	1	1
237	3	23.3333	0	0	0	1	1	0	0	0	0	0	0	0	0	4	1	0	0	0	0	0	0	35	1.84	24	19.8	33.066	36	1		1	8.2	5													1	1	4
238	3	43	4	0	0	0	0	0	1	0	1	0	0	0	0	2.5	0	1	0	0	0	0	0	39	1.84	20	52.2	234.9	66	9		1	20.2	1							1						1	1	1
239	3	24.6667	6	0	0	0	0	0	0	0	1	0	0	0	0	3.5	0	0	0	0	0	0	1	35	11.87	27	71.8	198.168	40	6											1	1	1	1			5
240	3	42.5	3	1	0	0	0	0	0	0	0	0	0	0	0	2	0	0	0	1	0	0	0	33	0.73	20	22	74.8	41	16											1	1	1	1	1
241	3	28.3333	4	1	0	0	0	0	0	0	0	0	0	0	0	2	0	0	0	0	0	1	0	24	5.3	31	44	104.72	31	3		1	1	1													1	1	1
242	3	40.6667	NA	0	1	0	1	0	0	0	0	0	0	0	0	0.5	0	0	0	0	0	1	0	29	6.25	26	20.4	24.48	16	19		7	9.5	1	1	1	1	1	1	5	1						1	4	1
243	3	22.3333	0	0	0	0	0	0	0	0	0	0	0	0	1	2	1	0	0	0	0	1	0	35	1.87	24	17.6	91.52	41		47										5
244	3	38.3333	2	0	1	0	1	0	0	0	1	0	0	0	0	9	0	1	0	0	0	0	0	38	2.18	35	8	16	26		21																1	1
245	3	30.2	NA	0	0	0	0	0	0	0	0	1	0	0	0	NA	0	0	0	1	0	0	0	30	1.25	21	34	157.76	27	6											1	1	1
246	3	24	1	0	1	0	1	0	0	0	0	0	0	0	0	4	1	0	0	0	0	0	0	37.5	4.19	23	248	917.6	25	37		6	23.5	1	1	1	4	5	5
247	3	24	0	0	0	1	1	0	0	0	0	0	1	0	0	5	0	0	1	0	0	0	0	33	0.96	19	105	363.3	77	10											1	1	1				1
248	3	26	1	0	1	0	1	0	0	0	0	0	0	0	0	2.5	0	0	0	0	0	1	0	26	3.2	20	7.8	16.4	33	6		1	4.5	1
[truncated: 9 more columns]

## Sheet: Column headings key
CATEGORIETPI	Subgroups according to PIT score
MOYENNETPI	PIT score (average of two operators)
DELAITPI	Time between PIT and attempt (whatever the technique or rank of the attempt)
ETIOIDIOPATHIQUE	Etiology : idiopathic	0=no, 1=yes
ETIOOATS	Man etiology : oligo-astheno-terato-zoospermia	0=no, 1=yes
ETIOTERATO	Man etiology : just teratozoospermia	0=no, 1=yes
ETIOMASCULINE	ETIOOATS + ETIOTERATO	0=no, 1=yes
ETIOVARICOCELE	Man etiology : varicocele	0=no, 1=yes
ETIOAGEFEM	Woman etiology : age	0=no, 1=yes
ETIOIOP	Woman etiology : premature ovarian failure	0=no, 1=yes
ETIOTUBAIRE	Woman etiology : tubal	0=no, 1=yes
ETIOENDOMETRIOSE	Woman etiology : endometriosis	0=no, 1=yes
ETIOOVULATION	Woman etiology : ovulatory / polycystic ovary	0=no, 1=yes
ETIOUTERINE	Woman etiology : utérine	0=no, 1=yes
ETIOAUTRE	Other woman etiology : salpinx/cancer...	0=no, 1=yes
DELAIINFERTILITE	Infertility delay before the first attempt (unit = year)
RAISONTPI1	Before ART attempt n°1	0=no, 1=yes
RAISONTPI2	Before ART attempt n°2	0=no, 1=yes
RAISONTPI3	Before ART attempt n°3	0=no, 1=yes
RAISONTPI4	Before ART attempt n°4	0=no, 1=yes
RAISONTPI5	Before ART attempt n°5	0=no, 1=yes
RAISONTPI6	post failure IUI	0=no, 1=yes
RAISONTPI7	other	0=no, 1=yes
AGEFEM	Woman's age
AMH	Woman's AMH
BMIFEM	Woman's BMI
CONCSPZ	Sperm concentration
NUMTOTSPZ	Sperm count
MOBPROGSPZ	Progressive sperm motility
FTSPZKRUG	Typical sperm : Kruger classification
FTSPZDAV	Typical sperm : David modified classification
NOMBREIA	Rank of intrauterine inseminations
NOMBRESPZINSEMIA	Millions of progressive mobile sperm inseminated
IA1	Intrauterine insemination result n°1	no pregnancy = 1 clinical pregnancy = 3 miscarriage = 4 live birth= 5
IA2	Intrauterine insemination result n°2	no pregnancy = 1 clinical pregnancy = 3 miscarriage = 4 live birth= 5
IA3	Intrauterine insemination result n°3	no pregnancy = 1 clinical pregnancy = 3 miscarriage = 4 live birth= 5
IA4	Intrauterine insemination result n°4	no pregnancy = 1 clinical pregnancy = 3 miscarriage = 4 live birth= 5
IA5	Intrauterineinsemination result n°5	no pregnancy = 1 clinical pregnancy = 3 miscarriage = 4 live birth= 5
IA6	Intrauterine insemination result n°6	no pregnancy = 1 clinical pregnancy = 3 miscarriage = 4 live birth= 5
IA7	Intrauterine insemination result n°7	no pregnancy = 1 clinical pregnancy = 3 miscarriage = 4 live birth= 5
FIV1	IVF/FET results n°1 expressed by transfer	no pregnancy = 1 clinical pregnancy = 3 miscarriage = 4 live birth= 5
FIV2	IVF/FET results n°2 expressed by transfer	no pregnancy = 1 clinical pregnancy = 3 miscarriage = 4 live birth= 5
FIV3	IVF/FET results n°3 expressed by transfer	no pregnancy = 1 clinical pregnancy = 3 miscarriage = 4 live birth= 5
FIV4	IVF/FET results n°4 expressed by transfer	no pregnancy = 1 clinical pregnancy = 3 miscarriage = 4 live birth= 5
FIV5	IVF/FET results n°5 expressed by transfer	no pregnancy = 1 clinical pregnancy = 3 miscarriage = 4 live birth= 5
FIV6	IVF/FET results n°6 expressed by transfer	no pregnancy = 1 clinical pregnancy = 3 miscarriage = 4 live birth= 5
ICSI1	ICSI/FET results n°1 expressed by transfer	no pregnancy = 1 clinical pregnancy = 3 miscarriage = 4 live birth= 5
ICSI2	ICSI/FET results n°2 expressed by transfer	no pregnancy = 1 clinical pregnancy = 3 miscarriage = 4 live birth= 5
ICSI3	ICSI/FET results n°3 expressed by transfer	no pregnancy = 1 clinical pregnancy = 3 miscarriage = 4 live birth= 5
ICSI4	ICSI/FET results n°4 expressed by transfer	no pregnancy = 1 clinical pregnancy = 3 miscarriage = 4 live birth= 5
ICSI5	ICSI/FET results n°5 expressed by transfer	no pregnancy = 1 clinical pregnancy = 3 miscarriage = 4 live birth= 5
ICSI6	ICSI/FET results n°6 expressed by transfer	no pregnancy = 1 clinical pregnancy = 3 miscarriage = 4 live birth= 5
ICSI7	ICSI/FET results n°7 expressed by transfer	no pregnancy = 1 clinical pregnancy = 3 miscarriage = 4 live birth= 5
ICSI8	ICSI/FET results n°8 expressed by transfer	no pregnancy = 1 clinical pregnancy = 3 miscarriage = 4 live birth= 5
ICSI9	ICSI/FET results n°9 expressed by transfer	no pregnancy = 1 clinical pregnancy = 3 miscarriage = 4 live birth= 5
ICSI10	ICSI/FET results n°10 expressed by transfer	no pregnancy = 1 clinical pregnancy = 3 miscarriage = 4 live birth= 5
IMSI1	IMSI/FET results n°1 expressed by transfer	no pregnancy = 1 clinical pregnancy = 3 miscarriage = 4 live birth= 5
IMSI2	IMSI/FET results n°2 expressed by transfer	no pregnancy = 1 clinical pregnancy = 3 miscarriage = 4 live birth= 5
	FET = frozen embryo transfer
